# Supplementary material for: Characterization and Food Application of the Novel Lytic Phage BECP10: Specifically Recognizes the O-polysaccharide of Escherichia coli O157:H7
Source: Viruses. 2021 Jul 27;13(8):1469. doi: 10.3390/v13081469 (PMC8402813; doi:10.3390/v13081469)
Supplement: Supplementary file 1 [file viruses-13-01469-s001.zip]

Archive with 3 entries (3 files):
- viruses-1283536-supplementary Figure S1.pdf
- viruses-1283536-supplementary Table S1.xlsx
- viruses-1283536-supplementary Table S2.xlsx
