# Supplementary material for: Characterization and Food Application of the Novel Lytic Phage BECP10: Specifically Recognizes the O-polysaccharide of Escherichia coli O157:H7
Source: Viruses. 2021 Jul 27;13(8):1469. doi: 10.3390/v13081469 (PMC8402813; doi:10.3390/v13081469)
Supplement: Supplementary file 1 [file viruses-13-01469-s001.zip › viruses-1283536-supplementary Table S1.xlsx]

## Sheet: Table S1.
Supplementary Table S1 Oligonucleotides used in this study
Primer	Nucleotide sequences (5' to 3')	Purpose
KAN-2_FP-1	ACCTACAACAAAGCTCTCATCAACC	Confirm the Tn5 inserted site
R6KAN-2_RP-1	CTACCCTGTGGAACACCTACATCT
wzy_O157-F	CAGGAGGAATTAACCATGAAGTCAGCGGCT	Complementation of wzy gene
wzy_O157-R	GCCAAAACAGCCAAGCTTTTATAAGTCACAGTT
rfaJ_O157-F	CAGGAGGAATTAACCATGGATTTTAAACATCTT	Complementation of rfaJ gene
rfaJ_O157-R	GCCAAAACAGCCAAGCTTTTAACCTTTCATAAC
pBAD-F	ATGCCATAGCATTTTTATCC	Confirm the PCR product inserted site
pBAD-R	CCTGATACAGATTAAATC
