# Supplementary material for: Characterization and Food Application of the Novel Lytic Phage BECP10: Specifically Recognizes the O-polysaccharide of Escherichia coli O157:H7
Source: Viruses. 2021 Jul 27;13(8):1469. doi: 10.3390/v13081469 (PMC8402813; doi:10.3390/v13081469)
Supplement: Supplementary file 1 [file viruses-13-01469-s001.zip › viruses-1283536-supplementary Table S2.xlsx]

## Sheet: Table S2.
Supplementary Table S2. Phage BECP10 annotation data
Protein_ID	Strand	Position	Product	BLAST P	Accession NO.	BLAST E Value
BECP10-DNA_01	+	77..271	hypothetical protein
BECP10-DNA_02	+	261..440	hypothetical protein	[Escherichia virus KP26]	YP_009614749.1	2e-33
BECP10-DNA_03	+	451..690	hypothetical protein	[Enterobacteria phage vB_EcoS_Rogue1]	YP_007112274.1	1e-49
BECP10-DNA_04	+	691..843	hypothetical protein	[Enterobacteria phage vB_EcoS_Rogue1]	YP_007112273.1	1e-27
BECP10-DNA_05	+	918..1220	hypothetical protein	[Enterobacteria phage vB_EcoS_Rogue1]	YP_007112272.1	1e-65
BECP10-DNA_06	+	1246..1599	hypothetical protein	[Enterobacteria phage vB_EcoS_Rogue1]	YP_007112271.1	1e-81
BECP10-DNA_07	+	1596..1805	hypothetical protein	[Enterobacteria phage vB_EcoS_Rogue1]	YP_007112270.1	3e-41
BECP10-DNA_08	+	1818..2000	hypothetical protein	[Escherichia phage e4/1c]	YP_009036056.1	3e-32
BECP10-DNA_09	+	2254..2418	hypothetical protein	[Escherichia phage vB_EcoS-12210I]	YP_009900865.1	3e-28
BECP10-DNA_10	+	2415..2768	hypothetical protein	[Escherichia phage vB_EcoS_ESCO41]	YP_009789983.1	2e-69
BECP10-DNA_11	+	2765..2959	hypothetical protein
BECP10-DNA_12	+	3038..3259	hypothetical protein	[Escherichia phage RB49]	NP_891687.1	6e-35
BECP10-DNA_13	+	3273..3464	hypothetical protein	[Escherichia phage JSE]	YP_002922190.1	1e-23
BECP10-DNA_14	+	3587..3838	hypothetical protein
BECP10-DNA_15	+	3920..5503	hypothetical protein	[Shigella phage Sf12]	YP_009791977.1	0
BECP10-DNA_16	+	5508..5843	hypothetical protein	[Enterobacteria phage vB_EcoS_Rogue1]	YP_007112267.1	2e-77
BECP10-DNA_17	-	5857..6261	Rz1 protein	[Enterobacteria phage vB_EcoS_Rogue1]	YP_007112266.1	4e-91
BECP10-DNA_18	-	6243..6725	endolysin	[Escherichia phage vB_EcoS_AHS24]	YP_009055394.1	1e-113
BECP10-DNA_19	-	6725..6940	holin	[Enterobacteria phage vB_EcoS_Rogue1]	YP_007112264.1	7e-42
BECP10-DNA_20	-	7055..7228	hypothetical protein	[Enterobacteria phage vB_EcoS_Rogue1]	YP_007112263.1	2e-34
BECP10-DNA_21	-	7241..7429	hypothetical protein	[Enterobacteria phage vB_EcoS_Rogue1]	YP_007112262.1	4e-37
BECP10-DNA_22	-	7429..7614	hypothetical protein	[Enterobacteria phage vB_EcoS_Rogue1]	YP_007112261.1	2e-35
BECP10-DNA_23	-	7954..9087	hypothetical protein	[Escherichia phage vB_EcoS_AHS24]	YP_009055388.1	0
BECP10-DNA_24	-	9239..9496	hypothetical protein	[Escherichia phage vB_EcoS_AHS24]	YP_009055386.1	5e-55
BECP10-DNA_25	-	9493..9732	hypothetical protein	[Escherichia phage vB_EcoS_AHS24]	YP_009055386.1	5e-55
BECP10-DNA_26	-	9729..9854	hypothetical protein	[Enterobacteria phage vB_EcoS_Rogue1]	YP_007112256.1	1e-21
BECP10-DNA_27	-	9929..10129	hypothetical protein	[Enterobacteria phage vB_EcoS_Rogue1]	YP_007112255.1	6e-42
BECP10-DNA_28	-	10126..10344	hypothetical protein	[Enterobacteria phage vB_EcoS_Rogue1]	YP_007112254.1	3e-43
BECP10-DNA_29	-	10344..10658	hypothetical protein	[Escherichia virus KP26]	YP_277508.1	1e-37
BECP10-DNA_30	-	10597..10986	VRR-NUC domain-containing protein	[Shigella phage Sf12]	YP_009791993.1	1e-80
BECP10-DNA_31	-	10986..12980	ATP-dependent helicase	[Escherichia phage C119]	YP_009615867.1	0
BECP10-DNA_32	+	13022..13495	Putative transcriptional regulator	[Enterobacteria phage vB_EcoS_Rogue1]	YP_007112250.1	6e-111
BECP10-DNA_33	+	13548..14471	DNA primase	[Escherichia phage vB_EcoS_AKS96]	YP_009056088.1	0
BECP10-DNA_34	+	14550..17267	Tail spike protein	[Escherichia phage vB_EcoS_AHS24]	YP_009055376.1	0
BECP10-DNA_35	-	17299..17721	single-stranded DNA binding protein	[Escherichia phage vB_EcoS_AHS24]	YP_009055375.1	5e-97
BECP10-DNA_36	-	18419..17769	recombination protein	[Shigella phage Sf12]	YP_009792000.1	1e-150
BECP10-DNA_37	-	18474..19442	endodeoxyribonuclease VIII	[Escherichia phage e4/1c]	YP_009036031.1	0
BECP10-DNA_38	-	19446..19640	hypothetical protein	[Escherichia phage vB_EcoS_AHS24]	YP_009055371.1	1e-39
BECP10-DNA_39	-	19793..20587	Rha family transcriptional regulator	[Escherichia phage vB_EcoS_AKS96]	YP_009056082.1	6e-175
BECP10-DNA_40	+	21089..21334	hypothetical protein	[Escherichia virus KP26]	YP_009614714.1	1e-49
BECP10-DNA_41	+	21334..22296	hypothetical protein	[Escherichia phage vB_EcoS_AHP42]	YP_009056542.1	0
BECP10-DNA_42	-	22327..25713	tail fiber protein	[Escherichia phage bV_EcoS_AHP24]	AHI60492.1	0
BECP10-DNA_43	-	25794..26360	tail assembly protein	[Escherichia phage e4/1c]	YP_009036024.1	2e-134
BECP10-DNA_44	-	26341..27087	minor tail protein	[Enterobacteria phage vB_EcoS_Rogue1]	YP_007112238.1	0
BECP10-DNA_45	-	27097..27861	tail tip protein L	[Enterobacteria phage vB_EcoS_Rogue1]	YP_007112237.1	0
BECP10-DNA_46	-	27896..28111	tailspike sialidase	[Escherichia phage C119]	YP_009615851.1	4e-38
BECP10-DNA_47	-	28184..28354	minor tail protein	[Enterobacteria phage vB_EcoS_Rogue1]	YP_007112235.1	5e-81
BECP10-DNA_48	-	28566..31619	tape measure protein	[Escherichia phage vB_EcoS_AKS96]	YP_009056073.1	0
BECP10-DNA_49	-	31654..31908	hypothetical protein	[Enterobacteria phage vB_EcoS_Rogue1]	YP_007112233.1	2e-55
BECP10-DNA_50	-	31971..32285	tail assembly chaperone	[Shigella phage Sd1]	YP_009791934.1	5e-67
BECP10-DNA_51	-	32359..33009	major tail protein	[Escherichia phage vB_EcoS_AHS24]	YP_009055356.1	1e-157
BECP10-DNA_52	-	33024..33422	tail protein	[Escherichia phage vB_EcoS_AHS24]	YP_009055355.1	5e-93
BECP10-DNA_53	-	33412..33840	hypothetical protein	[Escherichia phage vB_EcoS_AHS24]	YP_009055354.1	9e-99
BECP10-DNA_54	-	33833..34201	hypothetical protein	[Escherichia phage vB_EcoS_AHS24]	YP_009055353.1	1e-81
BECP10-DNA_55	-	34198..34599	hypothetical protein	[Escherichia phage vB_EcoS_AHS24]	YP_009055352.1	2e-93
BECP10-DNA_56	-	34646..34894	hypothetical protein	[Escherichia phage vB_EcoS_AKS96]	YP_009056065.1	3e-50
BECP10-DNA_57	-	34985..35929	major capsid protein	[Escherichia phage vB_EcoS_AHS24]	YP_009055350.1	0
BECP10-DNA_58	-	36010..36858	collagen-like protein	[Escherichia coli]	WP_137576090.1	4e-101
BECP10-DNA_59	-	36953..37447	hypothetical protein	[Escherichia phage vB_EcoS_AHS24]	YP_009055347.1	1e-112
BECP10-DNA_60	-	37450..38571	prohead protease	[Escherichia phage vB_EcoS_AHS24]	YP_009055346.1	0
BECP10-DNA_61	-	38561..39325	head morphogenesis protein	[Enterobacteria phage vB_EcoS_Rogue1]	YP_007112220.1	0
BECP10-DNA_62	-	39285..40559	portal protein	[Escherichia phage vB_EcoS_AHS24]	YP_009055344.1	0
BECP10-DNA_63	-	40609..42180	terminase large subunit	[Escherichia phage vB_EcoS_AHP24]	AHI60471.1	0
BECP10-DNA_64	-	42173..42667	HNH endonuclease	[Escherichia phage vB_EcoS_AHS24]	YP_009055342.1	9e-124
BECP10-DNA_65	-	42734..43249	terminase small subunit	[Escherichia phage vB_EcoS_AHS24]	YP_009055341.1	6e-123
BECP10-DNA_66	-	43551..43626	tRNA-Arg-CCT
BECP10-DNA_67	-	43913..44107	hypothetical protein	[Escherichia phage C119]	YP_009615904.1	3e-38
BECP10-DNA_68	-	44100..44339	hypothetical protein	[Escherichia phage vB_EcoS_AHS24]	YP_009055418.1	5e-52
BECP10-DNA_69	-	44342..44476	hypothetical protein	[Escherichia phage vB_EcoS_AKS96]	YP_009056126.1	2e-22
BECP10-DNA_70	-	44480..44773	hypothetical protein	[Escherichia virus KP26]	YP_277482.1	8e-66
BECP10-DNA_71	-	44770..44898	hypothetical protein	[Escherichia phage vB_EcoS_AHS24]	YP_009055415.1	8e-22
BECP10-DNA_72	-	44971..45270	hypothetical protein	[Enterobacteria phage vB_EcoS_Rogue1]	YP_007112210.1	1e-67
BECP10-DNA_73	-	45274..45390	hypothetical protein	[Escherichia phage vB_EcoS_AHS24]	YP_009055413.1	2e-17
BECP10-DNA_74	-	45509..45742	hypothetical protein	[Escherichia virus KP26]	YP_277484.1	2e-48
BECP10-DNA_75	-	45793..46023	hypothetical protein	[Escherichia phage vB_EcoS_AHP42]	YP_009056581.1	4e-46
BECP10-DNA_76	-	46081..46641	hypothetical protein	[Escherichia phage vB_EcoS_AHP42]	YP_009056580.1	2e-133
BECP10-DNA_77	-	46641..47183	hypothetical protein	[Escherichia phage vB_EcoS_AHP42]	YP_009056579.1	2e-128
